# Supplementary material for: Bacterial community structure and co-occurrence networks in the rhizosphere and root endosphere of the grafted apple
Source: BMC Microbiol. 2024 Feb 10;24:53. doi: 10.1186/s12866-024-03210-x (PMC10858598; doi:10.1186/s12866-024-03210-x)
Supplement: Supplementary file 1 — Additional file 1: Table S1. Raw data for the rarefaction curves of the number of ASVs for each sample. Table S2. Average relative abundance of core ASVs in the rhizosphere and root endosphere. Table S3. The PerMANOVA test based on the Bray-Curtis distance measures in the rhizosphere and root endosphere of grafted apple. Table S4. Keystone nodes of the bacterial networks in the rhizosphere and root endosphere of grafted apple. [file 12866_2024_3210_MOESM1_ESM.xlsx]

## Sheet: Supplementary Table S1
Supplementary Table S1 Raw data for the rarefaction curves of the number of ASVs for each sample.
Sample Name	depth-1_iter-1	depth-1_iter-2	depth-1_iter-3	depth-1_iter-4	depth-1_iter-5	depth-1_iter-6	depth-1_iter-7	depth-1_iter-8	depth-1_iter-9	depth-1_iter-10	depth-2102_iter-1	depth-2102_iter-2	depth-2102_iter-3	depth-2102_iter-4	depth-2102_iter-5	depth-2102_iter-6	depth-2102_iter-7	depth-2102_iter-8	depth-2102_iter-9	depth-2102_iter-10	depth-4203_iter-1	depth-4203_iter-2	depth-4203_iter-3	depth-4203_iter-4	depth-4203_iter-5	depth-4203_iter-6	depth-4203_iter-7	depth-4203_iter-8	depth-4203_iter-9	depth-4203_iter-10	depth-6304_iter-1	depth-6304_iter-2	depth-6304_iter-3	depth-6304_iter-4	depth-6304_iter-5	depth-6304_iter-6	depth-6304_iter-7	depth-6304_iter-8	depth-6304_iter-9	depth-6304_iter-10	depth-8405_iter-1	depth-8405_iter-2	depth-8405_iter-3	depth-8405_iter-4	depth-8405_iter-5	depth-8405_iter-6	depth-8405_iter-7	depth-8405_iter-8	depth-8405_iter-9
MHR1	1	1	1	1	1	1	1	1	1	1	376	380	384	378	406	403	387	381	374	377	500	493	505	504	495	490	495	508	491	515	566	565	567	569	564	574	566	564	568	584	600	604	604	600	594	598	604	590	601
MHR2	1	1	1	1	1	1	1	1	1	1	421	422	420	434	444	458	424	435	420	424	569	555	568	571	579	576	580	578	560	559	650	649	633	654	659	643	642	637	638	659	688	706	691	695	694	686	689	683	691
MHR3	1	1	1	1	1	1	1	1	1	1	460	421	444	445	454	450	461	461	450	458	606	597	594	596	595	614	620	617	599	585	680	684	675	682	684	687	675	677	667	679	744	733	738	733	717	736	738	738	722
M9R1	1	1	1	1	1	1	1	1	1	1	564	555	561	561	566	569	576	589	570	583	748	776	774	771	777	779	762	768	764	763	868	881	862	893	860	891	865	885	870	893	943	952	931	936	951	929	956	947	944
M9R2	1	1	1	1	1	1	1	1	1	1	426	426	417	432	420	430	428	440	409	417	551	564	580	553	561	581	577	568	595	560	636	642	622	656	647	642	628	644	628	624	707	689	683	692	683	713	694	690	693
M9R3	1	1	1	1	1	1	1	1	1	1	474	472	518	504	501	467	484	495	508	504	680	666	691	694	678	680	684	687	669	682	784	796	790	796	804	794	801	797	808	833	859	863	875	882	856	875	854	871	876
MRR1	1	1	1	1	1	1	1	1	1	1	339	335	330	352	345	342	335	339	346	336	513	502	504	488	483	499	505	482	512	518	586	598	589	593	581	596	594	569	590	587	653	659	646	663	644	656	662	635	653
MRR2	1	1	1	1	1	1	1	1	1	1	285	287	274	284	268	283	290	283	285	291	351	345	351	359	344	363	358	363	352	351	389	388	386	389	395	383	388	390	396	394	409	399	414	403	410	400	411	413	408
MRR3	1	1	1	1	1	1	1	1	1	1	438	447	439	443	440	436	438	445	427	436	580	577	582	577	594	571	597	580	582	585	651	622	641	645	649	634	634	641	646	651	687	686	683	689	676	674	680	674	688
MBR1	1	1	1	1	1	1	1	1	1	1	543	536	515	510	523	519	511	529	530	501	704	723	719	751	687	712	693	704	713	713	824	824	828	825	838	831	826	830	828	834	916	909	884	880	921	919	910	904	897
MBR2	1	1	1	1	1	1	1	1	1	1	493	480	486	473	474	481	477	478	503	463	655	636	633	632	632	654	642	661	641	627	719	707	729	718	744	750	720	729	713	732	773	790	795	774	785	763	782	779	770
MBR3	1	1	1	1	1	1	1	1	1	1	506	515	508	519	510	499	509	499	520	514	685	707	678	699	715	702	700	700	670	675	792	791	769	800	799	790	782	788	785	805	853	853	846	855	842	852	860	848	837
MH1	1	1	1	1	1	1	1	1	1	1	963	978	997	997	968	1015	998	979	1011	1007	1521	1537	1558	1537	1527	1553	1519	1495	1534	1541	1878	1908	1898	1866	1899	1919	1863	1876	1935	1931	2178	2188	2188	2190	2133	2191	2193	2193	2190
MH2	1	1	1	1	1	1	1	1	1	1	1003	1001	1002	1001	1013	1013	989	993	989	997	1564	1500	1541	1561	1529	1524	1535	1551	1528	1534	1908	1944	1904	1904	1947	1933	1918	1900	1890	1864	2141	2208	2205	2219	2170	2149	2210	2173	2206
MH3	1	1	1	1	1	1	1	1	1	1	1073	1036	1054	1050	1033	1063	1047	1057	1040	1028	1644	1631	1638	1625	1628	1667	1601	1641	1631	1605	2121	2077	2057	2091	2040	2046	2055	2040	2056	2074	2357	2347	2342	2318	2341	2404	2433	2347	2370
M91	1	1	1	1	1	1	1	1	1	1	965	941	936	911	952	953	931	944	940	949	1401	1438	1492	1434	1460	1488	1457	1465	1467	1433	1852	1866	1885	1866	1834	1806	1862	1846	1838	1854	2162	2114	2176	2183	2166	2133	2134	2164	2181
M92	1	1	1	1	1	1	1	1	1	1	942	952	914	907	907	934	959	930	950	954	1500	1493	1508	1476	1484	1490	1453	1472	1474	1514	1884	1803	1837	1836	1875	1876	1847	1897	1846	1861	2198	2139	2151	2138	2211	2162	2161	2151	2186
M93	1	1	1	1	1	1	1	1	1	1	836	875	891	850	888	883	846	872	869	870	1357	1417	1402	1358	1384	1380	1356	1372	1354	1406	1771	1696	1723	1752	1714	1732	1731	1758	1731	1725	1985	2032	2018	2066	2014	2004	2011	2054	1996
MR1	1	1	1	1	1	1	1	1	1	1	971	953	931	959	929	948	972	938	958	958	1461	1501	1486	1510	1538	1485	1501	1490	1479	1514	1910	1873	1869	1890	1857	1876	1907	1879	1812	1828	2135	2213	2184	2193	2153	2200	2223	2189	2209
MR2	1	1	1	1	1	1	1	1	1	1	925	933	921	871	910	881	925	909	916	909	1383	1430	1399	1433	1386	1407	1409	1422	1384	1401	1781	1696	1775	1765	1814	1743	1786	1765	1767	1779	2046	2016	2036	2058	2055	2085	2019	2051	2059
MR3	1	1	1	1	1	1	1	1	1	1	960	983	987	960	978	968	959	946	942	973	1533	1520	1523	1501	1493	1513	1505	1494	1507	1513	1923	1931	1890	1921	1874	1918	1902	1892	1879	1917	2196	2210	2221	2200	2176	2244	2200	2174	2208
MB1	1	1	1	1	1	1	1	1	1	1	850	869	856	879	851	855	857	866	813	878	1369	1319	1313	1347	1339	1347	1360	1348	1361	1350	1661	1689	1708	1731	1681	1726	1660	1709	1706	1713	1939	1971	1944	1972	2000	1891	1960	1976	2021
MB2	1	1	1	1	1	1	1	1	1	1	940	939	968	946	921	938	938	962	950	938	1511	1477	1487	1475	1498	1473	1489	1474	1480	1451	1854	1830	1904	1896	1826	1884	1853	1888	1918	1864	2171	2164	2179	2171	2191	2161	2180	2178	2174
MB3	1	1	1	1	1	1	1	1	1	1	912	875	907	876	905	932	893	881	869	884	1374	1423	1383	1382	1384	1362	1379	1433	1394	1407	1744	1788	1813	1783	1748	1796	1772	1760	1742	1775	2028	2004	2060	2009	2016	2045	2045	2021	2039
Bk1	1	1	1	1	1	1	1	1	1	1	1190	1248	1243	1230	1216	1234	1220	1195	1205	1210	1966	1935	1902	1998	1975	1957	1945	1967	1926	2014	2564	2515	2498	2491	2522	2501	2499	2515	2500	2434	2929	2951	2946	2916	2928	2949	2968	2961	2937
Bk2	1	1	1	1	1	1	1	1	1	1	1189	1210	1169	1193	1189	1178	1237	1181	1215	1219	1909	1921	1924	1943	1941	1935	1914	1967	1924	1943	2464	2421	2448	2407	2423	2436	2451	2425	2460	2451	2823	2848	2793	2796	2806	2844	2847	2859	2840
Bk3	1	1	1	1	1	1	1	1	1	1	1153	1125	1115	1132	1124	1113	1090	1147	1128	1111	1812	1775	1765	1813	1810	1825	1796	1804	1818	1798	2268	2289	2290	2313	2274	2308	2251	2259	2300	2283	2622	2679	2649	2636	2680	2678	2641	2639	2679
Note:
The first row represents sequencing depths of random sampling (each sequencing depth is calculated 10 times)
The first and last columns represent the sample name and group, respectively. The remaining each column represents the number of obtained ASVs in different samples at the same sequencing depth.
[truncated: 52 more columns]

## Sheet: Supplementary Table S2
Supplementary Table S2 Average relative abundance of core ASVs in the rhizosphere and root endosphere
ASVs ID	Rhizosphere/%	Endosphere/%
ASV_3	0.0502196	8.42587
ASV_4	1.1817	5.56525
ASV_5	0.581376	1.56746
ASV_7	1.73108	0.358269
ASV_9	1.29081	0.0403843
ASV_10	1.73108	0.358269
ASV_11	0.816681	0.266971
ASV_13	0.0479842	3.17955
ASV_15	0.22043	0.918815
ASV_16	0.0906849	2.11578
ASV_17	0.0906849	2.11578
ASV_18	0.829558	0.161793
ASV_19	0.0795543	2.42626
ASV_20	2.7227	2.95879
ASV_23	0.816681	0.266971
ASV_26	1.43277	0.74023
ASV_27	0.558097	0.0938638
ASV_28	0.816681	0.266971
ASV_29	0.412189	0.158174
ASV_32	0.46403	0.791966
ASV_33	0.46403	0.791966
ASV_35	0.017	1.53203
ASV_36	0.489446	0.196281
ASV_37	0.829558	0.161793
ASV_41	0.511545	2.10015
ASV_44	0.117927	0.186343
ASV_49	0.148662	0.471783
ASV_50	0.829558	0.161793
ASV_52	0.558097	0.0938638
ASV_53	0.489446	0.196281
ASV_54	0.352182	0.72365
ASV_56	0.350725	0.0606327
ASV_58	0.816681	0.266971
ASV_70	0.46403	0.791966
ASV_82	0.816681	0.266971
ASV_94	0.172398	0.310423
ASV_95	0.489446	0.196281
ASV_96	0.829558	0.161793
ASV_97	0.0691829	0.655219
ASV_108	0.20003	0.0920672
ASV_112	0.255526	0.0932511
ASV_120	0.0138288	0.328625
ASV_123	0.816681	0.266971
ASV_145	0.112826	0.122243
ASV_146	0.133564	0.251066
ASV_156	0.829558	0.161793
ASV_172	0.0671261	0.129759
ASV_174	0.0691829	0.655219
ASV_179	0.271679	1.7435
ASV_195	0.43325	0.156137
ASV_203	0.0804348	0.0614113
ASV_220	0.0325217	0.202256
ASV_223	0.0756355	0.0397524
ASV_240	0.0899666	0.0442483
ASV_258	0.350725	0.0606327
ASV_298	0.489446	0.196281
ASV_326	0.15201	0.0433015
ASV_477	0.0691829	0.655219
ASV_578	0.117927	0.186343
ASV_632	0.172398	0.310423
ASV_665	0.0178292	0.138597
ASV_728	0.117927	0.186343
ASV_967	0.048832	0.0222802

## Sheet: Supplementary Table S3
Supplementary Table S3 the PerMANOVA test based on the Bray-Curtis distance measures in the rhizosphere and root endosphere of grafted apple
Group1	Group2	Sample size	Permutations	pseudo F	p value	q value
all	-	27	999	6.7339	0.001	-
MHR	M9R	6	999	3.58002	0.115	0.118286
MHR	MRR	6	999	2.34904	0.102	0.118286
MHR	MBR	6	999	3.09182	0.106	0.118286
MHR	MH	6	999	11.6354	0.111	0.118286
MHR	M9	6	999	11.8814	0.106	0.118286
MHR	MR	6	999	13.4085	0.106	0.118286
MHR	MB	6	999	8.92456	0.11	0.118286
MHR	Bk	6	999	7.48389	0.121	0.121
M9R	MRR	6	999	1.74358	0.097	0.118286
M9R	MBR	6	999	3.26599	0.107	0.118286
M9R	MH	6	999	13.6759	0.114	0.118286
M9R	M9	6	999	12.0937	0.11	0.118286
M9R	MR	6	999	14.1928	0.097	0.118286
M9R	MB	6	999	9.30823	0.107	0.118286
M9R	Bk	6	999	7.70107	0.108	0.118286
MRR	MBR	6	999	1.49039	0.092	0.118286
MRR	MH	6	999	8.05725	0.104	0.118286
MRR	M9	6	999	7.26665	0.089	0.118286
MRR	MR	6	999	7.98633	0.108	0.118286
MRR	MB	6	999	5.94744	0.103	0.118286
MRR	Bk	6	999	5.12116	0.109	0.118286
MBR	MH	6	999	10.3469	0.114	0.118286
MBR	M9	6	999	9.62097	0.104	0.118286
MBR	MR	6	999	10.813	0.1	0.118286
MBR	MB	6	999	7.36745	0.101	0.118286
MBR	Bk	6	999	6.94529	0.096	0.118286
MH	M9	6	999	4.67653	0.1	0.118286
MH	MR	6	999	5.20884	0.1	0.118286
MH	MB	6	999	3.29046	0.092	0.118286
MH	Bk	6	999	7.44034	0.098	0.118286
M9	MR	6	999	4.3084	0.101	0.118286
M9	MB	6	999	2.58885	0.091	0.118286
M9	Bk	6	999	6.82134	0.108	0.118286
MR	MB	6	999	2.35761	0.087	0.118286
MR	Bk	6	999	7.7276	0.112	0.118286
MB	Bk	6	999	5.62699	0.111	0.118286

## Sheet: Supplementary Table S4
Supplementary Table S4 Keystone nodes of the bacterial networks in the rhizosphere and root endosphere of grafted apple
Microhabitats	ASVs ID	Zi	Pi	Node type	Average relative abundance /%	Phylum	Class	Order	Family	Genus
Rhizophere	ASV_102	2.85817	0.586644	Module hubs	0.329737	Bacteroidota	Bacteroidia	Flavobacteriales	Weeksellaceae	Chryseobacterium
	ASV_158	3.23712	0.619551	Module hubs	0.141462	Proteobacteria	Alphaproteobacteria	Rhizobiales	Ancalomicrobiaceae	Ancalomicrobium
	ASV_302	2.71325	0.652946	Network hubs	0.412831	Bacteroidota	Bacteroidia	Cytophagales	Microscillaceae	Chryseolinea
	ASV_335	3.14239	0.625414	Network hubs	2.3952	Bacteroidota	Bacteroidia	Cytophagales	Spirosomaceae	Dyadobacter
	ASV_510	2.95291	0.629782	Network hubs	0.305326	Proteobacteria	Gammaproteobacteria	Xanthomonadales	Xanthomonadaceae	Pseudoxanthomonas
	ASV_536	2.95291	0.629449	Network hubs	0.305326	Proteobacteria	Gammaproteobacteria	Xanthomonadales	Xanthomonadaceae	Pseudoxanthomonas
	ASV_622	3.15159	0.646904	Network hubs	0.269321	Chloroflexi	Anaerolineae	SBR1031	A4b	A4b
	ASV_664	3.23712	0.614522	Module hubs	0.0379475	Proteobacteria	Alphaproteobacteria	Rhodobacterales	Rhodobacteraceae	Gemmobacter
	ASV_825	2.95291	0.627342	Network hubs	0.614846	Actinobacteriota	Actinobacteria	Micrococcales	Cellulomonadaceae	Cellulomonas
	ASV_968	2.8108	0.537304	Module hubs	0.350725	Patescibacteria	Saccharimonadia	Saccharimonadales	Saccharimonadaceae	TM7a
	ASV_976	2.90554	0.53501	Module hubs	0.40321	Bacteroidota	Bacteroidia	Cytophagales	Microscillaceae	uncultured
	ASV_981	3.249	0.601821	Module hubs	2.7227	Proteobacteria	Alphaproteobacteria	Sphingomonadales	Sphingomonadaceae	Sphingomonas
	ASV_1069	3.14239	0.608065	Module hubs	0.36481	Proteobacteria	Gammaproteobacteria	Diplorickettsiales	Diplorickettsiaceae	Aquicella
	ASV_1118	2.58478	0.655744	Network hubs	4.14779	Proteobacteria	Alphaproteobacteria	Sphingomonadales	Sphingomonadaceae	Novosphingobium
	ASV_1166	2.90554	0.53558	Module hubs	0.0287676	Actinobacteriota	Acidimicrobiia	Microtrichales	Ilumatobacteraceae	uncultured
	ASV_1168	3.18975	0.614232	Module hubs	0.128437	Bacteroidota	Bacteroidia	Chitinophagales	Saprospiraceae	uncultured
	ASV_1171	2.81066	0.677092	Network hubs	0.0208183	Actinobacteriota	Actinobacteria	Micrococcales	Promicromonosporaceae	Promicromonospora
	ASV_1243	3.15159	0.67147	Network hubs	0.00344936	Cyanobacteria	Cyanobacteriia	Cyanobacteriales	Phormidiaceae	Planktothrix NIVA-CYA 15
	ASV_1286	3.13782	0.648079	Network hubs	0.189791	Proteobacteria	Gammaproteobacteria	PLTA13	PLTA13	PLTA13
	ASV_1314	2.93043	0.662174	Network hubs	0.350725	Patescibacteria	Saccharimonadia	Saccharimonadales	Saccharimonadaceae	TM7a
	ASV_1354	2.51843	0.559286	Module hubs	0.0883895	Nitrospirota	Nitrospiria	Nitrospirales	Nitrospiraceae	Nitrospira
	ASV_1467	2.51843	0.620297	Network hubs	0.202006	Acidobacteriota	Acidobacteriae	Bryobacterales	Bryobacteraceae	Bryobacter
	ASV_1876	2.85936	0.680002	Network hubs	0.0151902	Proteobacteria	Gammaproteobacteria	Burkholderiales	Alcaligenaceae	unclassified Alcaligenaceae
	ASV_1896	2.61584	0.560703	Module hubs	0.00524793	Gemmatimonadota	S0134_terrestrial_group	S0134_terrestrial_group	S0134 terrestrial group	S0134 terrestrial group
	ASV_1900	3.20029	0.605814	Module hubs	0.0202513	Proteobacteria	Gammaproteobacteria	Xanthomonadales	Rhodanobacteraceae	Tahibacter
	ASV_2107	2.51843	0.567653	Module hubs	0.267383	Acidobacteriota	Vicinamibacteria	Vicinamibacterales	uncultured	uncultured
	ASV_2109	2.85817	0.533214	Module hubs	1.1817	Proteobacteria	Alphaproteobacteria	Rhizobiales	Rhizobiaceae	unclassified Rhizobiaceae
	ASV_2140	3.20695	0.6528	Network hubs	0.187098	Proteobacteria	Gammaproteobacteria	Burkholderiales	SC-I-84	SC-I-84
	ASV_2317	3.15159	0.64254	Network hubs	0.0915264	Proteobacteria	Alphaproteobacteria	Rhodobacterales	Rhodobacteraceae	Rubellimicrobium
	ASV_2424	2.5378	0.544519	Module hubs	0.0115252	Cyanobacteria	Vampirivibrionia	Vampirovibrionales	Vampirovibrionales	Vampirovibrionales
	ASV_2633	3.2977	0.610744	Module hubs	0.00437459	Proteobacteria	Gammaproteobacteria	Burkholderiales	Nitrosomonadaceae	MND1
	ASV_2638	2.51843	0.582347	Module hubs	0.00331105	Bacteroidota	Kapabacteria	Kapabacteriales	Kapabacteriales	Kapabacteriales
	ASV_2649	3.14239	0.607971	Module hubs	0.379649	Acidobacteriota	Vicinamibacteria	Vicinamibacterales	uncultured	uncultured
	ASV_2696	2.90807	0.657477	Network hubs	0.180454	Proteobacteria	Gammaproteobacteria	Xanthomonadales	Xanthomonadaceae	Thermomonas
	ASV_3152	2.61584	0.680597	Network hubs	0.00106705	Actinobacteriota	Actinobacteria	Propionibacteriales	Propionibacteriaceae	Haloactinopolyspora
	ASV_3157	2.56714	0.634861	Network hubs	0.232901	Actinobacteriota	Actinobacteria	Corynebacteriales	Mycobacteriaceae	Mycobacterium
	ASV_4243	2.9937	0.579986	Module hubs	4.90008	Proteobacteria	Alphaproteobacteria	Rhizobiales	Rhizobiaceae	Allorhizobium-Neorhizobium-Pararhizobium-Rhizobium
	ASV_4496	2.93043	0.63787	Network hubs	0.0222376	Bdellovibrionota	Oligoflexia	0319-6G20	0319-6G20	0319-6G20
	ASV_5091	3.5687	0.591456	Module hubs	0.0149018	MBNT15	MBNT15	MBNT15	MBNT15	MBNT15
	ASV_5327	2.81066	0.584507	Module hubs	0.240127	Actinobacteriota	Actinobacteria	Micrococcales	Intrasporangiaceae	unclassified Intrasporangiaceae
	ASV_6269	2.8108	0.524499	Module hubs	0.379649	Acidobacteriota	Vicinamibacteria	Vicinamibacterales	uncultured	uncultured
	ASV_6960	2.93043	0.622464	Network hubs	0.0450569	Acidobacteriota	Blastocatellia	DS-100	DS-100	DS-100
	ASV_7931	3.05418	0.612498	Module hubs	0.182773	Proteobacteria	Gammaproteobacteria	Burkholderiales	Nitrosomonadaceae	Ellin6067
	ASV_8286	3.33562	0.573061	Module hubs	0.00472914	Proteobacteria	Gammaproteobacteria	Xanthomonadales	Xanthomonadaceae	Pseudoxanthomonas
Endosphere	ASV_69	2.89401	0.559002	Module hubs	0.0198613	Proteobacteria	Alphaproteobacteria	Rhizobiales	Xanthobacteraceae	unclassified Xanthobacteraceae
	ASV_159	2.85007	0.56608	Module hubs	2.95879	Proteobacteria	Alphaproteobacteria	Sphingomonadales	Sphingomonadaceae	Sphingomonas
	ASV_294	2.97287	0.165289	Module hubs	0.808966	Proteobacteria	Alphaproteobacteria	Sphingomonadales	Sphingomonadaceae	Novosphingobium
	ASV_364	2.97287	0	Module hubs	0.233002	Actinobacteriota	Actinobacteria	Micrococcales	Microbacteriaceae	unclassified Microbacteriaceae
	ASV_529	2.97287	0.165289	Module hubs	0.0669924	Proteobacteria	Alphaproteobacteria	Caulobacterales	Caulobacteraceae	Phenylobacterium
	ASV_535	2.76587	0.642144	Network hubs	0.0986659	Proteobacteria	Gammaproteobacteria	Xanthomonadales	Xanthomonadaceae	Lysobacter
	ASV_1047	3.08663	0.318678	Module hubs	0.765008	Proteobacteria	Alphaproteobacteria	Caulobacterales	Caulobacteraceae	Brevundimonas
	ASV_1084	3.72618	0.686405	Network hubs	0.126413	Proteobacteria	Alphaproteobacteria	Rhizobiales	Xanthobacteraceae	uncultured
	ASV_1112	3.63481	0.560077	Module hubs	0.040765	Proteobacteria	Alphaproteobacteria	Defluviicoccales	Defluviicoccaceae	Defluviicoccus
	ASV_1336	3.08663	0.530937	Module hubs	5.56525	Proteobacteria	Alphaproteobacteria	Rhizobiales	Rhizobiaceae	unclassified Rhizobiaceae
	ASV_1369	2.81254	0.560381	Module hubs	0.0420789	Proteobacteria	Alphaproteobacteria	Rhizobiales	Amb-16S-1323	Amb-16S-1323
	ASV_1515	2.72118	0.688736	Network hubs	0.0342625	Actinobacteriota	Acidimicrobiia	Microtrichales	uncultured	uncultured
	ASV_1565	3.54345	0.682884	Network hubs	0.0561574	Chloroflexi	Chloroflexia	Thermomicrobiales	JG30-KF-CM45	JG30-KF-CM45
	ASV_1975	3.63481	0.603636	Module hubs	0.0191636	Actinobacteriota	Acidimicrobiia	Actinomarinales	uncultured	uncultured
	ASV_2180	2.72118	0.539548	Module hubs	0.00280776	Bdellovibrionota	Oligoflexia	Oligoflexales	Oligoflexaceae	Oligoflexus
	ASV_2332	2.81254	0.55227	Module hubs	0.00989351	Chloroflexi	Chloroflexia	Thermomicrobiales	AKYG1722	AKYG1722
	ASV_2448	2.90391	0.674967	Network hubs	0.0125733	Actinobacteriota	Thermoleophilia	Gaiellales	uncultured	uncultured
	ASV_2473	2.99527	0.549858	Module hubs	0.151272	Proteobacteria	Alphaproteobacteria	Rhizobiales	Hyphomicrobiaceae	unclassified Hyphomicrobiaceae
	ASV_2501	2.55185	0.461538	Module hubs	0.0425051	Proteobacteria	Gammaproteobacteria	Burkholderiales	TRA3-20	TRA3-20
	ASV_3204	3.81754	0.671051	Network hubs	0.00940544	Proteobacteria	Alphaproteobacteria	Rhizobiales	Rhizobiales Incertae Sedis	Bauldia
	ASV_3264	2.62981	0.57139	Module hubs	0.251066	Proteobacteria	Gammaproteobacteria	Gammaproteobacteria Incertae Sedis	Unknown Family	Acidibacter
